# Supplementary material for: Crystallographic and electrophilic fragment screening of the SARS-CoV-2 main protease
Source: Nat Commun. 2020 Oct 7;11:5047. doi: 10.1038/s41467-020-18709-w (PMC7542442; doi:10.1038/s41467-020-18709-w)
Supplement: Supplementary file 6 — Supplementary Data 3 [file 41467_2020_18709_MOESM6_ESM.xlsx]

## Sheet: Supplementary Data 3
Compound	SMILES	% labeling
PG-COV-2	O=C(CCl)N1CCC(C(NC2=CC=CC=C2)=O)CC1	0.1
PG-COV-3	O=C(CCl)N1CCC(C(NC2=CC(OC)=C(OC)C(OC)=C2)=O)CC1	0.1
PG-COV-6	ClCC(N1CCC(C(NC2=CC(NC3=C4C=CC=C3)=C4C=C2)=O)CC1)=O	0.4
PG-COV-7	ClCC(N1CCC(C(NC2=CC=C(N3C(NCC3)=O)C=C2)=O)CC1)=O	0.05
PG-COV-14	ClCC(N1CCC(C(NC2=CNC3=NC=C(Br)C=C32)=O)CC1)=O	0.36
PG-COV-17	ClCC(N1CCC(C(NC2=CC(Cl)=NC3=CC=CC=C23)=O)CC1)=O	0.1
PG-COV-19	ClCC(N1CCC(C(NC2=NN(C3=CC=CC=C3)C=C2)=O)CC1)=O	0.05
PG-COV-22	ClCC(N1CCC(C(N2CC(C3=NC(CCC)=NN3)OCC2)=O)CC1)=O	0.05
PG-COV-24	ClCC(N1CCC(C(NC2=CC=CC(C3=NNC=C3)=C2)=O)CC1)=O	0
PG-COV-25	ClCC(N1CCC(C(NC2=CC=CC(C3=NNC4=C3CCCC4)=C2)=O)CC1)=O	0.11
PG-COV-26	ClCC(N1CCC(C(NC2=C(C)C=CC(C3=NNC(C)=N3)=C2)=O)CC1)=O	0.2
PG-COV-30	ClCC(N1CCC(C(NC2=CC=C(C(C)=O)C=C2)=O)CC1)=O	0.05
PG-COV-31	ClCC(N1CCC(C(NC2=CC=CC(C(C)=O)=C2)=O)CC1)=O	0
PG-COV-34	ClCC(N1CCC(C(N(C)C2=CC=CC=C2)=O)CC1)=O	0.8
PG-COV-35	ClCC(N1CCC(C(NC2=CC=CC=C2Br)=O)CC1)=O	0.83
PG-COV-36	ClCC(N1CCC(C(NC2=CC=C(Cl)C=C2)=O)CC1)=O	0
PG-COV-38	ClCC(N1CCC(C(NC2=CC(C)=CC=N2)=O)CC1)=O	0
PG-COV-39	ClCC(N1CCC(C(NC2=C(C)C=CC=N2)=O)CC1)=O	0
PG-COV-40	ClCC(N1CCC(C(NC2=CC=C(OC)N=C2)=O)CC1)=O	0
PG-COV-42	ClCC(N1CCC(C(NC2=CC=C(OC)N=C2)=O)CC1)=O	0.05
PG-COV-43	ClCC(N1CCC(C(NC2=CC=CN=C2)=O)CC1)=O	0
