# Supplementary material for: Crystallographic and electrophilic fragment screening of the SARS-CoV-2 main protease
Source: Nat Commun. 2020 Oct 7;11:5047. doi: 10.1038/s41467-020-18709-w (PMC7542442; doi:10.1038/s41467-020-18709-w)
Supplement: Supplementary file 7 — Supplementary Data 4 [file 41467_2020_18709_MOESM7_ESM.xlsx]

## Sheet: Traditional view
	6YB7	Mpro-x0072 / 5R7Y	Mpro-x0104 / 5R7Z	Mpro-x0107 / 5RE4	Mpro-x0161 / 5R80	Mpro-x0165 / 5RGG	Mpro-x0177 / 5RE5	Mpro-x0194 / 5RE6	Mpro-x0195 / 5R81	Mpro-x0305 / 5R82	Mpro-x0336 / 5RE7	Mpro-x0350 / 5RE8	Mpro-x0354 / 5RE9	Mpro-x0376 / 5REA	Mpro-x0387 / 5REB	Mpro-x0390 / 5REC	Mpro-x0395 / 5RGH	Mpro-x0397 / 5RGI	Mpro-x0398 / 5RED	Mpro-x0425 / 5RGJ	Mpro-x0426 / 5RGK	Mpro-x0434 / 5R83	Mpro-x0464 / 5REE	Mpro-x0478 / 5REF	Mpro-x0499 / 5REG	Mpro-x0540 / 5REH	Mpro-x0669 / 5REI	Mpro-x0678 / 5R84	Mpro-x0689 / 5REJ	Mpro-x0691 / 5REK	Mpro-x0692 / 5REL	Mpro-x0705 / 5RGL	Mpro-x0708 / 5RGM	Mpro-x0731 / 5RGN	Mpro-x0734 / 5REM	Mpro-x0736 / 5RGO	Mpro-x0749 / 5REN	Mpro-x0752 / 5REO	Mpro-x0755 / 5REP	Mpro-x0759 / 5RER	Mpro-x0769 / 5RES	Mpro-x0770 / 5RET	Mpro-x0771 / 5RGP	Mpro-x0774 / 5REU	Mpro-x0786 / 5REV	Mpro-x0820 / 5REW	Mpro-x0830 / 5REX	Mpro-x0831 / 5REY	Mpro-x0874 / 5REZ
Wavelength	0.9126	0.9126	0.9126	0.9126	0.9126	0.9126	0.9126	0.9126	0.9126	0.9126	0.9126	0.9126	0.9126	0.9126	0.9126	0.9126	0.9126	0.9126	0.9126	0.9126	0.9126	0.9126	0.9126	0.9126	0.9126	0.9126	0.9126	0.9126	0.9126	0.9126	0.9126	0.9126	0.9126	0.9126	0.9126	0.9126	0.9126	0.9126	0.9126	0.9126	0.9126	0.9126	0.9126	0.9126	0.9126	0.9126	0.9126	0.9126	0.9126
Resolution range	54.77-1.25 (1.27-1.25)	47.52 - 1.65 (1.709 - 1.65)	47.33 - 1.59 (1.647 - 1.59)	47.17 - 1.88 (1.947 - 1.88)	55.12 - 1.93 (1.999 - 1.93)	43.51 - 2.26 (2.341 - 2.26)	47.61 - 2.07 (2.144 - 2.07)	47.57 - 1.87 (1.937 - 1.87)	48.22 - 1.95 (2.02 - 1.95)	54.9 - 1.31 (1.357 - 1.31)	47.61 - 1.79 (1.854 - 1.79)	47.57 - 1.81 (1.875 - 1.81)	54.94 - 1.72 (1.781 - 1.72)	54.42 - 1.63 (1.688 - 1.63)	55.17 - 1.68 (1.74 - 1.68)	47.51 - 1.73 (1.792 - 1.73)	55.08 - 1.7 (1.761 - 1.7)	54.65 - 1.57 (1.626 - 1.57)	55.2 - 1.47 (1.523 - 1.47)	54.75 - 1.34 (1.388 - 1.34)	54.83 - 1.43 (1.481 - 1.43)	54.71 - 1.58 (1.636 - 1.58)	47.7 - 1.77 (1.833 - 1.77)	54.81 - 1.61 (1.668 - 1.61)	47.19 - 1.67 (1.73 - 1.67)	47.77 - 1.803 (1.868 - 1.803)	47.97 - 1.82 (1.885 - 1.82)	47.93 - 1.83 (1.895 - 1.83)	47.62 - 1.72 (1.782 - 1.72)	54.83 - 1.74 (1.802 - 1.74)	47.84 - 1.62 (1.678 - 1.62)	55 - 1.76 (1.823 - 1.76)	43.32 - 2.04 (2.113 - 2.04)	43.36 - 1.86 (1.927 - 1.86)	55.35 - 1.96 (2.03 - 1.96)	54.9 - 1.74 (1.802 - 1.74)	47.72 - 2.15 (2.227 - 2.15)	54.75 - 1.88 (1.947 - 1.88)	47.39 - 1.81 (1.875 - 1.81)	54.9 - 1.88 (1.947 - 1.88)	54.76 - 1.65 (1.709 - 1.65)	54.99 - 1.68 (1.74 - 1.68)	47.74 - 2.07 (2.144 - 2.07)	47.52 - 1.69 (1.75 - 1.69)	47.54 - 1.6 (1.657 - 1.6)	47.37 - 1.55 (1.605 - 1.55)	54.94 - 2.07 (2.144 - 2.07)	55.19 - 1.96 (2.03 - 1.96)	55.17 - 1.79 (1.854 - 1.79)
Space group	C 1 2 1	C 1 2 1	C 1 2 1	C 1 2 1	C 1 2 1	C 1 2 1	C 1 2 1	C 1 2 1	C 1 2 1	C 1 2 1	C 1 2 1	C 1 2 1	C 1 2 1	C 1 2 1	C 1 2 1	C 1 2 1	C 1 2 1	C 1 2 1	C 1 2 1	C 1 2 1	C 1 2 1	C 1 2 1	C 1 2 1	C 1 2 1	C 1 2 1	C 1 2 1	C 1 2 1	C 1 2 1	C 1 2 1	C 1 2 1	C 1 2 1	C 1 2 1	C 1 2 1	C 1 2 1	C 1 2 1	C 1 2 1	C 1 2 1	C 1 2 1	C 1 2 1	C 1 2 1	C 1 2 1	C 1 2 1	C 1 2 1	C 1 2 1	C 1 2 1	C 1 2 1	C 1 2 1	C 1 2 1	C 1 2 1
Unit cell	112.43 52.80 44.61 90 103.03 90	112.463 52.7312 44.2991 90 102.812 90	112.09 52.5129 44.3842 90 102.937 90	111.643 52.3523 44.3687 90 103.083 90	112.891 53.0305 44.3522 90 102.457 90	112.03 52.76 44.57 90 102.5 90	112.53 52.81 44.52 90 102.15 90	112.56 52.81 44.62 90 103.2 90	113.78 53.49 44.45 90 101.7 90	112.665 52.8478 44.4683 90 102.966 90	113.118 52.8017 44.5059 90 103.125 90	112.962 52.7525 44.1741 90 102.994 90	112.706 52.6453 44.4804 90 102.873 90	111.604 52.4014 44.3223 90 102.778 90	113.212 53.0342 44.3021 90 102.946 90	112.398 52.7196 44.3995 90 102.888 90	113.045 52.8913 44.4017 90 102.989 90	112.159 52.6549 44.5 90 102.967 90	113.307 52.9116 44.4367 90 103.01 90	112.374 52.6012 44.4748 90 103 90	112.522 52.7744 44.7162 90 102.969 90	112.267 52.5829 44.5348 90 102.951 90	113.058 52.901 44.343 90 102.725 90	112.514 52.7084 44.4553 90 103.044 90	111.317 52.4137 44.2777 90 102.946 90	113.973 52.913 44.135 90 103.021 90	113.646 53.228 44.405 90 102.989 90	113.146 53.167 44.267 90 101.663 90	112.568 52.8603 44.49 90 102.9 90	112.504 52.7056 44.4812 90 102.91 90	112.875 53.127 44.3874 90 103.038 90	112.878 52.8673 44.455 90 102.968 90	112.85 53.14 44.42 90 102.78 90	112.75 52.81 44.52 90 103.09 90	113.453 53.2627 44.4264 90 102.657 90	112.692 52.8314 44.6212 90 103.017 90	113.544 52.9033 44.6175 90 103.164 90	112.394 52.5907 44.3851 90 103.042 90	112.074 52.5972 44.3889 90 102.861 90	112.552 52.7394 44.1109 90 102.712 90	112.332 52.696 44.4794 90 102.868 90	112.889 53.0032 44.4572 90 103.044 90	112.84 53 44.34 90 103 90	112.233 52.7567 44.543 90 102.931 90	112.22 52.7872 44.4602 90 102.964 90	112.161 52.5657 44.5848 90 102.914 90	112.639 53.0376 44.943 90 102.715 90	113.335 53.2974 44.5173 90 103.121 90	113.199 53.268 44.4271 90 102.908 90
Total reflections	1255466 (7105)	104958 (8759)	114562 (9257)	72645 (7456)	68171 (6862)	43523 (4496)	58013 (5489)	79457 (8156)	71424 (7234)	159566 (4264)	86012 (8151)	83797 (8340)	95986 (8401)	105945 (8654)	102302 (8629)	93624 (8125)	99787 (8609)	117861 (9176)	136606 (9111)	155978 (5598)	142469 (9172)	117761 (9455)	93460 (8721)	110201 (8991)	90361 (7575)	89768 (8950)	88195 (8809)	84346 (8656)	95110 (8286)	93866 (8336)	112336 (9229)	92107 (8289)	60692 (5878)	77512 (7983)	67404 (6751)	93959 (8104)	48453 (4475)	75439 (7752)	82979 (8305)	73833 (7566)	106187 (8884)	103003 (8753)	50898 (4576)	101703 (8632)	116145 (9323)	122636 (8831)	56917 (5305)	65051 (6441)	87980 (8318)
Unique reflections	68384 (2524)	30407 (2884)	33638 (3214)	20393 (1803)	19186 (1888)	12039 (1185)	15700 (1553)	21176 (2096)	19196 (1919)	54175 (2395)	24152 (2364)	23171 (2257)	26714 (2564)	31107 (2827)	29216 (2773)	26493 (2572)	28165 (2744)	35216 (3381)	42963 (3042)	49862 (2734)	45975 (3972)	34698 (3392)	24946 (2102)	32654 (2792)	28232 (2131)	23436 (2182)	23267 (2230)	22752 (2152)	27070 (2581)	26138 (2502)	32596 (3202)	25408 (2482)	16437 (1611)	21522 (2133)	18686 (1780)	26309 (2559)	14125 (1384)	20661 (2060)	23050 (2252)	20628 (2023)	30037 (2933)	29236 (2766)	15617 (1528)	28519 (2804)	32887 (3186)	36631 (3474)	15886 (1524)	18612 (1818)	24261 (2305)
Multiplicity	18.4 (2.8)	3.5 (2.9)	3.4 (2.8)	3.6 (3.7)	3.6 (3.6)	3.6 (3.8)	3.7 (3.5)	3.8 (3.9)	3.7 (3.8)	2.9 (1.5)	3.6 (3.4)	3.6 (3.7)	3.6 (3.2)	3.4 (2.8)	3.5 (3.0)	3.5 (3.1)	3.5 (3.1)	3.3 (2.7)	3.2 (2.2)	3.1 (2.0)	3.1 (2.2)	3.4 (2.7)	3.7 (3.6)	3.4 (2.8)	3.2 (2.8)	3.8 (3.9)	3.8 (3.9)	3.7 (3.8)	3.5 (3.1)	3.6 (3.2)	3.4 (2.8)	3.6 (3.3)	3.7 (3.6)	3.6 (3.7)	3.6 (3.6)	3.6 (3.1)	3.4 (3.2)	3.7 (3.8)	3.6 (3.6)	3.6 (3.7)	3.5 (3.0)	3.5 (3.0)	3.3 (3.0)	3.6 (3.1)	3.5 (2.9)	3.3 (2.5)	3.6 (3.4)	3.5 (3.5)	3.6 (3.5)
Completeness (%)	97.1 (73.0)	98.83 (94.30)	98.88 (96.08)	98.22 (89.21)	98.83 (98.38)	99.26 (99.58)	99.83 (99.94)	99.70 (99.52)	99.78 (99.69)	87.53 (39.29)	99.48 (98.25)	99.60 (98.73)	98.17 (95.17)	98.30 (91.37)	99.17 (95.39)	99.43 (98.20)	99.47 (97.83)	99.17 (96.41)	94.94 (70.55)	87.73 (48.28)	96.79 (84.82)	99.39 (97.25)	98.05 (85.62)	96.96 (84.78)	94.12 (74.25)	98.04 (92.65)	99.50 (97.38)	99.12 (95.47)	99.03 (95.41)	99.15 (95.83)	99.54 (98.22)	99.63 (98.10)	99.81 (99.69)	99.70 (99.81)	99.25 (95.54)	99.58 (98.57)	99.35 (97.95)	99.82 (99.90)	99.59 (98.64)	99.66 (98.88)	97.98 (96.13)	99.29 (95.22)	99.39 (96.71)	99.72 (99.15)	97.93 (96.37)	99.21 (95.15)	99.32 (95.73)	99.30 (98.38)	98.83 (94.97)
Mean I/sigma(I)	9.7 (0.3)	7.77 (0.59)	8.03 (0.51)	2.87 (0.48)	8.12 (0.90)	9.38 (2.60)	4.12 (0.78)	4.28 (0.60)	5.25 (0.79)	13.29 (0.46)	8.05 (0.78)	6.01 (0.63)	10.40 (0.69)	8.49 (0.63)	9.57 (0.94)	7.86 (0.75)	10.42 (1.63)	10.05 (0.85)	7.74 (0.44)	10.61 (0.85)	9.28 (0.56)	9.59 (0.75)	4.49 (0.60)	6.05 (0.36)	5.67 (0.48)	5.40 (0.66)	5.35 (0.77)	5.63 (0.66)	5.55 (0.56)	5.76 (0.68)	7.25 (0.63)	6.06 (0.97)	6.11 (0.76)	6.42 (1.05)	6.97 (0.85)	7.45 (0.94)	5.20 (1.06)	8.79 (1.86)	7.47 (1.11)	5.16 (0.74)	7.66 (0.65)	7.35 (0.66)	6.56 (1.45)	5.99 (0.88)	10.00 (0.98)	7.95 (0.66)	7.61 (0.78)	4.95 (0.68)	6.76 (0.74)
Wilson B-factor	12.3	21.25	20.44	22.98	32.8	35.21	31.78	26.45	37.47	16.12	24.38	24.21	26.23	22.18	23.07	22.92	19.16	17.66	18.31	14.52	16.55	19.3	24.54	21.38	20.68	23.22	24.3	26.85	19.76	21.37	21.72	18.03	35.26	26.77	30.07	19.67	28.85	22.34	21.83	23.69	19.83	22.04	29.16	19.12	19.26	17.86	37.32	28.48	24.8
R-merge	0.14 (1.92)	0.114 (1.366)	0.09678 (1.342)	0.2371 (1.347)	0.1133 (1.255)	0.4 (3.015)	0.2547 (1.598)	0.2229 (1.639)	0.1313 (1.491)	0.05024 (0.9053)	0.1285 (1.338)	0.1719 (1.741)	0.08248 (1.303)	0.09785 (1.323)	0.09541 (1.104)	0.122 (1.342)	0.1138 (1.042)	0.09609 (1.131)	0.08744 (1.164)	0.07019 (0.9106)	0.07621 (1.128)	0.1009 (1.282)	0.1685 (2.056)	0.1235 (1.669)	0.1232 (1.159)	0.1779 (1.848)	0.1649 (1.665)	0.1379 (1.817)	0.1825 (1.455)	0.179 (1.444)	0.1103 (1.208)	0.2141 (1.422)	0.162 (1.574)	0.236 (1.909)	0.1662 (1.499)	0.1554 (1.222)	0.3556 (2.252)	0.2388 (1.822)	0.1595 (1.309)	0.2119 (1.515)	0.1192 (1.219)	0.1269 (1.283)	0.1282 (0.653)	0.164 (1.333)	0.1147 (1.305)	0.1171 (1.164)	0.139 (1.436)	0.2116 (1.544)	0.1519 (1.614)
R-meas	0.14 (2.04)	0.1347 (1.665)	0.1144 (1.661)	0.279 (1.576)	0.1332 (1.462)	0.46 (3.432)	0.2969 (1.877)	0.2602 (1.898)	0.153 (1.733)	0.06013 (1.215)	0.1511 (1.579)	0.2023 (2.039)	0.09709 (1.562)	0.1161 (1.611)	0.1128 (1.356)	0.144 (1.622)	0.1343 (1.266)	0.1136 (1.39)	0.1038 (1.453)	0.08352 (1.2)	0.09073 (1.465)	0.119 (1.574)	0.196 (2.416)	0.1466 (2.043)	0.1475 (1.428)	0.2068 (2.139)	0.1917 (1.929)	0.1615 (2.106)	0.2152 (1.748)	0.209 (1.713)	0.13 (1.484)	0.2505 (1.687)	0.1896 (1.849)	0.2747 (2.194)	0.1958 (1.772)	0.1826 (1.472)	0.4171 (2.668)	0.2766 (2.086)	0.1882 (1.544)	0.2501 (1.785)	0.1407 (1.492)	0.1495 (1.548)	0.1535 (0.7914)	0.1924 (1.614)	0.1345 (1.585)	0.1386 (1.447)	0.1639 (1.713)	0.2491 (1.807)	0.1789 (1.905)
R-pim	0.04 (1.19)	0.07068 (0.9366)	0.05995 (0.9602)	0.1451 (0.8074)	0.06882 (0.7387)	0.2235 (1.616)	0.1506 (0.9725)	0.1326 (0.9461)	0.07761 (0.8719)	0.03243 (0.8029)	0.07826 (0.8246)	0.1051 (1.048)	0.05046 (0.8449)	0.06142 (0.9054)	0.05923 (0.7739)	0.07537 (0.8949)	0.07032 (0.7073)	0.05966 (0.7983)	0.05505 (0.8579)	0.04436 (0.77)	0.04833 (0.9198)	0.06201 (0.8982)	0.09878 (1.25)	0.07776 (1.162)	0.0797 (0.8209)	0.104 (1.064)	0.09652 (0.9612)	0.08291 (1.053)	0.1122 (0.9537)	0.1061 (0.9047)	0.06773 (0.8477)	0.1281 (0.8954)	0.09734 (0.9567)	0.1382 (1.065)	0.1021 (0.9297)	0.09457 (0.8068)	0.2149 (1.412)	0.1376 (1.002)	0.09849 (0.8069)	0.1309 (0.9287)	0.07343 (0.8419)	0.07787 (0.8518)	0.08352 (0.4414)	0.09928 (0.8939)	0.06907 (0.8803)	0.07303 (0.8452)	0.0855 (0.9195)	0.1292 (0.9214)	0.09321 (0.9969)
CC1/2	0.99 (0.51)	0.996 (0.306)	0.997 (0.347)	0.968 (0.31)	0.995 (0.385)	0.959 (0.106)	0.98 (0.292)	0.984 (0.349)	0.989 (0.367)	0.998 (0.424)	0.994 (0.396)	0.992 (0.336)	0.998 (0.353)	0.996 (0.388)	0.996 (0.333)	0.996 (0.332)	0.992 (0.332)	0.997 (0.336)	0.996 (0.367)	0.996 (0.367)	0.998 (0.344)	0.997 (0.331)	0.994 (0.338)	0.994 (0.283)	0.99 (0.388)	0.993 (0.345)	0.992 (0.333)	0.995 (0.426)	0.988 (0.377)	0.986 (0.214)	0.995 (0.325)	0.982 (0.295)	0.991 (0.276)	0.986 (0.355)	0.99 (0.329)	0.992 (0.335)	0.956 (0.158)	0.987 (0.428)	0.991 (0.379)	0.985 (0.343)	0.995 (0.32)	0.995 (0.36)	0.991 (0.591)	0.987 (0.329)	0.996 (0.299)	0.995 (0.403)	0.993 (0.342)	0.982 (0.354)	0.991 (0.339)
CC*	0.999 (0.99)	0.999 (0.685)	0.999 (0.717)	0.992 (0.688)	0.999 (0.746)	0.99 (0.437)	0.995 (0.672)	0.996 (0.719)	0.997 (0.733)	1 (0.772)	0.999 (0.753)	0.998 (0.709)	0.999 (0.722)	0.999 (0.748)	0.999 (0.707)	0.999 (0.706)	0.998 (0.706)	0.999 (0.709)	0.999 (0.733)	0.999 (0.733)	0.999 (0.715)	0.999 (0.705)	0.999 (0.711)	0.998 (0.664)	0.998 (0.748)	0.998 (0.716)	0.998 (0.707)	0.999 (0.773)	0.997 (0.74)	0.996 (0.593)	0.999 (0.7)	0.996 (0.675)	0.998 (0.658)	0.996 (0.724)	0.997 (0.704)	0.998 (0.709)	0.989 (0.522)	0.997 (0.774)	0.998 (0.741)	0.996 (0.714)	0.999 (0.696)	0.999 (0.728)	0.998 (0.862)	0.997 (0.704)	0.999 (0.679)	0.999 (0.758)	0.998 (0.714)	0.995 (0.723)	0.998 (0.711)
Reflections used in refinement	68378	30214 (2881)	33527 (3214)	20079 (1802)	19170 (1888)	11976 (1185)	15695 (1554)	21161 (2094)	19189 (1918)	53589 (2395)	24122 (2364)	23128 (2256)	26618 (2563)	30740 (2827)	29075 (2773)	26426 (2571)	28099 (2744)	35139 (3381)	41449 (3042)	49859 (2734)	45764 (3972)	34603 (3391)	24526 (2102)	31971 (2791)	27290 (2131)	23293 (2182)	23197 (2230)	22638 (2150)	26944 (2579)	25992 (2502)	32541 (3202)	25367 (2482)	16435 (1611)	21504 (2133)	18577 (1780)	26266 (2559)	14073 (1383)	20642 (2060)	22997 (2251)	20592 (2023)	30007 (2933)	29091 (2766)	15617 (1528)	28487 (2804)	32859 (3185)	36524 (3472)	15814 (1523)	18571 (1818)	24163 (2302)
Reflections used for R-free	3501	1501 (144)	1657 (154)	1030 (86)	991 (91)	553 (56)	793 (65)	1076 (91)	985 (89)	2605 (117)	1204 (96)	1164 (99)	1312 (111)	1513 (129)	1434 (127)	1314 (121)	1394 (135)	1741 (165)	2027 (146)	2430 (135)	2220 (188)	1714 (173)	1228 (90)	1584 (148)	1351 (100)	1169 (93)	1163 (100)	1144 (97)	1329 (109)	1291 (115)	1618 (161)	1262 (104)	829 (85)	1069 (105)	963 (95)	1302 (119)	725 (74)	1051 (90)	1161 (105)	1049 (89)	1480 (143)	1441 (132)	790 (79)	1410 (135)	1626 (152)	1797 (154)	808 (69)	964 (93)	1206 (95)
R-work	0.171	0.2338 (0.3950)	0.2038 (0.4367)	0.2113 (0.3608)	0.1888 (0.3332)	0.1665 (0.2880)	0.1938 (0.3607)	0.1965 (0.3792)	0.2076 (0.3617)	0.2418 (0.4032)	0.1941 (0.3376)	0.2066 (0.4033)	0.2056 (0.3748)	0.2508 (0.3652)	0.1905 (0.3444)	0.1933 (0.3818)	0.1654 (0.2882)	0.1703 (0.3452)	0.2049 (0.3774)	0.1757 (0.3638)	0.1742 (0.3481)	0.1890 (0.3574)	0.1952 (0.3930)	0.2064 (0.4023)	0.2011 (0.3413)	0.1997 (0.3624)	0.1936 (0.3569)	0.2435 (0.4373)	0.2014 (0.3942)	0.1922 (0.3557)	0.1934 (0.3713)	0.1804 (0.3406)	0.1739 (0.3445)	0.1836 (0.3564)	0.1863 (0.3403)	0.1749 (0.3497)	0.1915 (0.3126)	0.1804 (0.2781)	0.1889 (0.3376)	0.1989 (0.3589)	0.1936 (0.3794)	0.1949 (0.3729)	0.1610 (0.2936)	0.1951 (0.3561)	0.1877 (0.3329)	0.1975 (0.3612)	0.1931 (0.3558)	0.2172 (0.3461)	0.2112 (0.3796)
R-free	0.192	0.2618 (0.3764)	0.2459 (0.4397)	0.2773 (0.3645)	0.2339 (0.3121)	0.2165 (0.2931)	0.2672 (0.3730)	0.2582 (0.3503)	0.2371 (0.3609)	0.2541 (0.3565)	0.2363 (0.3277)	0.2539 (0.3881)	0.2433 (0.3663)	0.2820 (0.3498)	0.2317 (0.3394)	0.2458 (0.3832)	0.2076 (0.3150)	0.2117 (0.3685)	0.2280 (0.3875)	0.2062 (0.3647)	0.2099 (0.3421)	0.2283 (0.3760)	0.2501 (0.4046)	0.2549 (0.4007)	0.2395 (0.3702)	0.2650 (0.3527)	0.2443 (0.3370)	0.2827 (0.4779)	0.2499 (0.4095)	0.2391 (0.3502)	0.2293 (0.3349)	0.2289 (0.3640)	0.2237 (0.3702)	0.2332 (0.4035)	0.2468 (0.3183)	0.2175 (0.3839)	0.2824 (0.3458)	0.2304 (0.2946)	0.2314 (0.3019)	0.2592 (0.3867)	0.2360 (0.3877)	0.2301 (0.3638)	0.2019 (0.3165)	0.2379 (0.3773)	0.2299 (0.3584)	0.2345 (0.3684)	0.2632 (0.3722)	0.2708 (0.3185)	0.2685 (0.4366)
CC(work)	0.964 (0.457)	0.931 (0.534)	0.964 (0.578)	0.958 (0.587)	0.957 (0.602)	0.921 (0.588)	0.967 (0.521)	0.965 (0.632)	0.934 (0.570)	0.935 (0.547)	0.954 (0.691)	0.959 (0.607)	0.933 (0.632)	0.904 (0.602)	0.958 (0.643)	0.963 (0.606)	0.963 (0.743)	0.963 (0.543)	0.951 (0.630)	0.965 (0.494)	0.967 (0.564)	0.964 (0.659)	0.960 (0.644)	0.958 (0.571)	0.949 (0.691)	0.963 (0.621)	0.961 (0.594)	0.936 (0.588)	0.964 (0.586)	0.959 (0.733)	0.964 (0.621)	0.957 (0.557)	0.968 (0.565)	0.958 (0.655)	0.963 (0.598)	0.964 (0.615)	0.959 (0.759)	0.961 (0.830)	0.964 (0.681)	0.964 (0.667)	0.964 (0.613)	0.964 (0.606)	0.963 (0.709)	0.962 (0.627)	0.963 (0.681)	0.963 (0.626)	0.962 (0.570)	0.948 (0.619)	0.959 (0.577)
CC(free)	0.959 (0.476)	0.956 (0.602)	0.959 (0.645)	0.927 (0.523)	0.945 (0.603)	0.880 (0.808)	0.946 (0.686)	0.955 (0.600)	0.943 (0.497)	0.954 (0.412)	0.961 (0.628)	0.958 (0.572)	0.952 (0.610)	0.941 (0.718)	0.965 (0.644)	0.963 (0.582)	0.951 (0.653)	0.958 (0.481)	0.963 (0.560)	0.963 (0.502)	0.962 (0.575)	0.967 (0.543)	0.948 (0.529)	0.952 (0.471)	0.955 (0.763)	0.964 (0.646)	0.949 (0.731)	0.926 (0.595)	0.959 (0.479)	0.941 (0.769)	0.964 (0.526)	0.954 (0.425)	0.942 (0.480)	0.947 (0.523)	0.946 (0.479)	0.957 (0.567)	0.935 (0.636)	0.960 (0.710)	0.956 (0.593)	0.939 (0.509)	0.964 (0.657)	0.964 (0.625)	0.936 (0.664)	0.958 (0.581)	0.964 (0.628)	0.965 (0.568)	0.944 (0.685)	0.936 (0.580)	0.949 (0.492)
Number of non-hydrogen atoms	3047	2779	2730	2728	2726	3002	2730	2731	2735	2740	2919	2731	2911	2917	2736	2733	2896	2968	2922	2830	3031	2726	2730	2728	2915	2730	2736	2725	2739	2730	2727	2925	2889	2902	2733	2936	2736	2729	2735	2735	2737	2740	2855	2738	2735	2722	2735	2735	2727
macromolecules	2571	2363	2370	2370	2370	2587	2370	2370	2370	2381	2504	2370	2496	2497	2370	2370	2491	2563	2508	2440	2620	2370	2370	2370	2504	2370	2370	2373	2370	2370	2370	2506	2485	2491	2370	2530	2370	2370	2370	2370	2370	2370	2440	2370	2370	2370	2370	2370	2370
ligands	32	30	32	23	26	44	30	29	31	27	31	27	38	30	25	34	48	42	27	42	48	28	27	27	29	34	26	28	33	31	29	56	44	58	30	44	30	26	36	28	31	33	60	36	30	28	36	30	25
solvent	444	386	328	335	330	371	330	332	334	332	384	334	377	390	341	329	357	363	387	348	363	328	333	331	382	326	340	324	336	329	328	363	360	353	333	362	336	333	329	337	336	337	355	332	335	324	329	335	332
Protein residues	306	304	304	304	304	304	304	304	304	304	304	304	304	304	304	304	304	304	304	304	304	304	304	304	304	304	304	304	304	304	304	304	304	304	304	304	304	304	304	304	304	304	304	304	304	304	304	304	304
RMS(bonds)	0.014	0.014	0.013	0.013	0.013	0.013	0.013	0.014	0.013	0.013	0.018	0.014	0.284	0.201	0.013	0.013	0.014	0.014	0.015	0.014	0.014	0.013	0.013	0.013	0.013	0.014	0.013	0.023	0.013	0.013	0.013	0.013	0.014	0.013	0.014	0.014	0.014	0.013	0.013	0.014	0.013	0.013	0.014	0.013	0.013	0.013	0.013	0.013	0.013
RMS(angles)	1.68	1.84	1.82	1.84	1.82	1.79	1.85	1.86	1.86	1.84	1.8	1.82	4.52	2.28	1.85	1.81	1.86	1.82	1.83	1.84	1.84	1.85	1.83	1.77	1.83	1.9	1.82	1.86	1.81	1.79	1.86	1.84	1.87	1.8	1.92	1.84	1.84	1.85	1.85	1.91	1.82	1.83	1.87	1.84	1.83	1.83	1.85	1.74	1.8
Ramachandran favored (%)	99	99.01	98.01	95.7	95.7	96.03	95.03	96.36	97.02	97.68	97.68	96.03	97.68	97.68	98.68	97.35	98.34	98.01	97.68	97.68	98.34	97.68	97.02	96.69	97.35	96.69	97.35	96.03	98.01	97.35	97.68	97.35	96.36	96.69	95.7	97.35	95.7	97.35	96.03	96.69	98.34	98.01	96.03	97.68	97.68	98.01	96.36	96.03	97.02
Ramachandran allowed (%)	0.66	0.66	1.66	3.97	3.31	3.64	4.3	3.31	2.65	1.99	1.99	3.31	1.99	1.99	0.99	2.32	1.32	1.66	1.99	1.99	1.32	1.99	2.65	2.98	2.32	2.65	1.99	3.31	1.66	2.32	1.99	2.32	3.31	2.98	3.97	2.32	2.98	2.32	3.64	2.98	1.32	1.66	3.64	1.99	1.99	1.66	2.98	3.64	2.65
Ramachandran outliers (%)	0.33	0.33	0.33	0.33	0.99	0.33	0.66	0.33	0.33	0.33	0.33	0.66	0.33	0.33	0.33	0.33	0.33	0.33	0.33	0.33	0.33	0.33	0.33	0.33	0.33	0.66	0.66	0.66	0.33	0.33	0.33	0.33	0.33	0.33	0.33	0.33	1.32	0.33	0.33	0.33	0.33	0.33	0.33	0.33	0.33	0.33	0.66	0.33	0.33
Rotamer outliers (%)	0.69	1.14	0.76	1.89	1.89	1.72	1.89	0.38	2.27	1.13	1.07	0.38	3.57	1.43	0.76	1.52	0.36	0.35	1.07	0.37	0.68	0.76	0.76	1.14	1.42	1.89	0.38	3.41	0.76	0.38	0.76	0.35	2.15	1.08	1.14	0.35	1.14	1.14	0.38	1.14	0.38	1.89	0.73	0.76	0.76	1.14	0.76	1.14	1.52
Clashscore	4.23	6.77	4.85	5.92	7.18	4.64	6.12	4.65	5.69	5.88	9.33	6.34	8.55	4.99	4.86	5.06	5.79	5.28	6.76	6.13	3.81	5.28	6.34	5.49	9.94	8.43	4.44	5.93	5.27	4.22	5.7	3.16	7.02	6.78	6.12	5.72	6.12	6.34	4.63	5.7	5.07	7.8	3.87	5.05	4.86	4.44	5.26	4.43	6.76
Average B-factor	19.61	24.15	26.69	28.16	40.18	41.24	38.67	29.26	44.7	18.82	30.07	31.94	32.32	26.94	28.47	29.53	23.84	22.55	23.42	18.96	20.72	23.79	29.98	27.69	24.78	29.22	30.92	38.82	24.36	24.6	25.46	23.13	40.14	31.46	36.84	24.37	34.61	26.13	26.34	29.17	24.08	26.46	33.99	23.58	23.34	22.06	45.9	34.27	32.23
macromolecules	16.75	23.56	25	27.05	38.82	40.4	37.57	27.9	42.95	17.37	27.81	30.42	30.12	25.53	26.76	28.01	22.3	21.01	21.38	17.19	19.24	22.2	28.4	26.15	22.99	27.89	29.38	37.44	22.85	23.22	24.1	21.69	39.2	30.02	35.52	23.02	33.62	24.63	24.86	27.68	22.53	24.98	32.38	22.18	21.68	20.64	44.9	33.58	30.88
ligands	28.9	41.65	38.34	31.56	49.73	34.97	45.16	38.45	83.59	32.07	50.52	34.45	45.14	40.63	43.19	30.7	34.43	25.01	35.69	32.5	25.16	27.53	36.05	31.53	33.09	35.82	49.76	57.24	37.18	31.58	27.27	28.08	41.44	45.86	50.82	32.74	39.81	37.36	36.84	37.71	37.05	35.29	56.18	29.32	42.07	28.09	47.74	38.88	44.9
solvent	34.65	26.4	37.74	35.74	49.2	47.88	45.95	38.11	53.53	28.17	43.17	42.56	45.55	34.94	39.29	40.31	33.21	33.17	35.83	29.74	30.85	34.99	40.72	38.37	35.91	38.21	40.19	47.34	33.78	33.9	35.09	32.37	46.45	39.27	45.01	32.82	41.1	35.96	35.84	39	33.79	35.95	41.33	32.96	33.38	31.92	52.88	38.73	40.9
ligand ID	-	JFM	HWH	SZY	RZG	NZD	T0J	O0S	RZJ	RZS	T0S	T0V	LPZ	JGP	T0Y	T1J	U0M	U0P	JJG	U0S	U0V	K0G	T1M	6SU	LWA	AWP	T1S	GWS	T1V	T1Y	T2G	U0Y	U1D	U1A	T2J	U1G	T2V	T2Y	T3G	T3J	T3V	T47	U1M	T4D	T4J	T4M	T4V	T4Y	T54
ligand occupancy	-	0.55	0.66	0.64	0.64	0.4	0.6	0.66	0.68	0.54	0.59	0.5	0.58	0.52	0.62	0.56	0.5	0.44	0.6	0.72	0.54	0.56	0.64	0.52	0.46	0.82	0.8	0.58	0.64	0.56	0.34	0.6	0.36	0.56	0.6	0.42	0.62	0.58	0.64	0.8	0.72	0.62	0.62	0.62	0.58	0.4	0.56	0.72	0.72
ligand CC (see footnote)	-	0.812	0.738	0.884	0.915	0.69	0.66	0.775	0.919	0.64	0.645	0.721	0.76	0.428	0.759	0.796	0.58	0.71	0.736	0.67	0.76	0.841	0.817	0.819	0.705	0.903	0.771	0.889	0.833	0.848	0.776	0.79	0.71	0.81	0.758	0.58	0.871	0.807	0.855	0.884	0.815	0.841	0.76	0.863	0.644	0.733	0.781	0.897	0.741
Refinement software (see Footnote)	Buster	Refmac	Refmac	Refmac	Refmac	Refmac	Refmac	Refmac	Refmac	Refmac	Refmac	Refmac	Refmac	Refmac	Refmac	Refmac	Refmac	Refmac	Refmac	Refmac	Refmac	Refmac	Refmac	Refmac	Refmac	Refmac	Refmac	Refmac	Refmac	Refmac	Refmac	Refmac	Refmac	Refmac	Refmac	Refmac	Refmac	Refmac	Refmac	Refmac	Refmac	Refmac	Refmac	Refmac	Refmac	Refmac	Refmac	Refmac	Refmac
[truncated: 48 more columns]

## Sheet: Vertical spreadsheet view
ID		Experiment				Packing					Data quality																					Refinement												Model
Dataset ID	PDB ID	Wavelength	Resolution - low	Resolution - high	Resolution - low (highres bin)	Space group	Unit cell: a	Unit cell: b	Unit cell: c	Unit cell: beta	Observed reflections - total	Observed reflections - highres	Unique reflections - overall	Unique reflections - highres	Multiplicity - overall	Multiplicity - highres	Completeness (%) - overall	Completeness (%) - highres	Mean I/sigma(I) - overall	Mean I/sigma(I) - highres	Wilson B-factor	R-merge - overall	R-merge - highres	R-meas - overall	R-meas - highres	R-pim - overall	R-pim - highres	CC1/2 - overall	CC1/2 - highres	CC* - overall	CC* - highres	Reflections used in refinement - overall	Reflections used in refinement - highres	Reflections used for R-free - overall	Reflections used for R-free - highres	R-work - overall	R-work - highres	R-free - overall	R-free - highres	CC(work) - overall	CC(work) - highres	CC(free) - overall	CC(free) - highres	Number of non-hydrogen atoms	macromolecules	ligands	solvent	Protein residues	RMS(bonds)
n/a	6YB7	0.9126	55	1.25	1.27	C 1 2 1	112.4	52.8	44.6	103	1255466	7105	68384	2524	18.4	2.8	97.1	73	9.7	0.3	12.3	0.14	1.9	0.14	2	0.04	1.2	0.99	0.51	1	0.99	68378		3501		0.17		0.19		0.96	0.46	0.96	0.48	3047	2571	32	444	306	0.014
Mpro-x0072	5R7Y	0.9126	48	1.65	1.71	C 1 2 1	112.5	52.7	44.3	102.8	104958	8759	30407	2884	3.5	2.9	98.8	94.3	7.8	0.6	21.25	0.114	1.4	0.135	1.7	0.071	0.9	1	0.31	1	0.69	30214	2881	1501	144	0.23	0.4	0.26	0.38	0.93	0.53	0.96	0.6	2779	2363	30	386	304	0.014
Mpro-x0104	5R7Z	0.9126	47	1.59	1.65	C 1 2 1	112.1	52.5	44.4	102.9	114562	9257	33638	3214	3.4	2.8	98.9	96.1	8	0.5	20.44	0.097	1.3	0.114	1.7	0.06	1	1	0.35	1	0.72	33527	3214	1657	154	0.2	0.44	0.25	0.44	0.96	0.58	0.96	0.65	2730	2370	32	328	304	0.013
Mpro-x0107	5RE4	0.9126	47	1.88	1.95	C 1 2 1	111.6	52.4	44.4	103.1	72645	7456	20393	1803	3.6	3.7	98.2	89.2	2.9	0.5	22.98	0.237	1.3	0.279	1.6	0.145	0.8	0.97	0.31	0.99	0.69	20079	1802	1030	86	0.21	0.36	0.28	0.36	0.96	0.59	0.93	0.52	2728	2370	23	335	304	0.013
Mpro-x0161	5R80	0.9126	55	1.93	2	C 1 2 1	112.9	53	44.4	102.5	68171	6862	19186	1888	3.6	3.6	98.8	98.4	8.1	0.9	32.8	0.113	1.3	0.133	1.5	0.069	0.7	1	0.39	1	0.75	19170	1888	991	91	0.19	0.33	0.23	0.31	0.96	0.6	0.95	0.6	2726	2370	26	330	304	0.013
Mpro-x0165	5RGG	0.9126	44	2.26	2.34	C 1 2 1	112	52.8	44.6	102.5	43523	4496	12039	1185	3.6	3.8	99.3	99.6	9.4	2.6	35.21	0.4	3	0.46	3.4	0.224	1.6	0.96	0.11	0.99	0.44	11976	1185	553	56	0.17	0.29	0.22	0.29	0.92	0.59	0.88	0.81	3002	2587	44	371	304	0.013
Mpro-x0177	5RE5	0.9126	48	2.07	2.14	C 1 2 1	112.5	52.8	44.5	102.2	58013	5489	15700	1553	3.7	3.5	99.8	99.9	4.1	0.8	31.78	0.255	1.6	0.297	1.9	0.151	1	0.98	0.29	1	0.67	15695	1554	793	65	0.19	0.36	0.27	0.37	0.97	0.52	0.95	0.69	2730	2370	30	330	304	0.013
Mpro-x0194	5RE6	0.9126	48	1.87	1.94	C 1 2 1	112.6	52.8	44.6	103.2	79457	8156	21176	2096	3.8	3.9	99.7	99.5	4.3	0.6	26.45	0.223	1.6	0.26	1.9	0.133	0.9	0.98	0.35	1	0.72	21161	2094	1076	91	0.2	0.38	0.26	0.35	0.97	0.63	0.96	0.6	2731	2370	29	332	304	0.014
Mpro-x0195	5R81	0.9126	48	1.95	2.02	C 1 2 1	113.8	53.5	44.5	101.7	71424	7234	19196	1919	3.7	3.8	99.8	99.7	5.3	0.8	37.47	0.131	1.5	0.153	1.7	0.078	0.9	0.99	0.37	1	0.73	19189	1918	985	89	0.21	0.36	0.24	0.36	0.93	0.57	0.94	0.5	2735	2370	31	334	304	0.013
Mpro-x0305	5R82	0.9126	55	1.31	1.36	C 1 2 1	112.7	52.8	44.5	103	159566	4264	54175	2395	2.9	1.5	87.5	39.3	13.3	0.5	16.12	0.05	0.9	0.06	1.2	0.032	0.8	1	0.42	1	0.77	53589	2395	2605	117	0.24	0.4	0.25	0.36	0.94	0.55	0.95	0.41	2740	2381	27	332	304	0.013
Mpro-x0336	5RE7	0.9126	48	1.79	1.85	C 1 2 1	113.1	52.8	44.5	103.1	86012	8151	24152	2364	3.6	3.4	99.5	98.3	8.1	0.8	24.38	0.129	1.3	0.151	1.6	0.078	0.8	0.99	0.4	1	0.75	24122	2364	1204	96	0.19	0.34	0.24	0.33	0.95	0.69	0.96	0.63	2919	2504	31	384	304	0.018
Mpro-x0350	5RE8	0.9126	48	1.81	1.88	C 1 2 1	113	52.8	44.2	103	83797	8340	23171	2257	3.6	3.7	99.6	98.7	6	0.6	24.21	0.172	1.7	0.202	2	0.105	1	0.99	0.34	1	0.71	23128	2256	1164	99	0.21	0.4	0.25	0.39	0.96	0.61	0.96	0.57	2731	2370	27	334	304	0.014
Mpro-x0354	5RE9	0.9126	55	1.72	1.78	C 1 2 1	112.7	52.6	44.5	102.9	95986	8401	26714	2564	3.6	3.2	98.2	95.2	10.4	0.7	26.23	0.082	1.3	0.097	1.6	0.05	0.8	1	0.35	1	0.72	26618	2563	1312	111	0.21	0.37	0.24	0.37	0.93	0.63	0.95	0.61	2911	2496	38	377	304	0.284
Mpro-x0376	5REA	0.9126	54	1.63	1.69	C 1 2 1	111.6	52.4	44.3	102.8	105945	8654	31107	2827	3.4	2.8	98.3	91.4	8.5	0.6	22.18	0.098	1.3	0.116	1.6	0.061	0.9	1	0.39	1	0.75	30740	2827	1513	129	0.25	0.37	0.28	0.35	0.9	0.6	0.94	0.72	2917	2497	30	390	304	0.201
Mpro-x0387	5REB	0.9126	55	1.68	1.74	C 1 2 1	113.2	53	44.3	102.9	102302	8629	29216	2773	3.5	3	99.2	95.4	9.6	0.9	23.07	0.095	1.1	0.113	1.4	0.059	0.8	1	0.33	1	0.71	29075	2773	1434	127	0.19	0.34	0.23	0.34	0.96	0.64	0.97	0.64	2736	2370	25	341	304	0.013
Mpro-x0390	5REC	0.9126	48	1.73	1.79	C 1 2 1	112.4	52.7	44.4	102.9	93624	8125	26493	2572	3.5	3.1	99.4	98.2	7.9	0.8	22.92	0.122	1.3	0.144	1.6	0.075	0.9	1	0.33	1	0.71	26426	2571	1314	121	0.19	0.38	0.25	0.38	0.96	0.61	0.96	0.58	2733	2370	34	329	304	0.013
Mpro-x0395	5RGH	0.9126	55	1.7	1.76	C 1 2 1	113	52.9	44.4	103	99787	8609	28165	2744	3.5	3.1	99.5	97.8	10.4	1.6	19.16	0.114	1	0.134	1.3	0.07	0.7	0.99	0.33	1	0.71	28099	2744	1394	135	0.17	0.29	0.21	0.32	0.96	0.74	0.95	0.65	2896	2491	48	357	304	0.014
Mpro-x0397	5RGI	0.9126	55	1.57	1.63	C 1 2 1	112.2	52.7	44.5	103	117861	9176	35216	3381	3.3	2.7	99.2	96.4	10.1	0.9	17.66	0.096	1.1	0.114	1.4	0.06	0.8	1	0.34	1	0.71	35139	3381	1741	165	0.17	0.35	0.21	0.37	0.96	0.54	0.96	0.48	2968	2563	42	363	304	0.014
Mpro-x0398	5RED	0.9126	55	1.47	1.52	C 1 2 1	113.3	52.9	44.4	103	136606	9111	42963	3042	3.2	2.2	94.9	70.6	7.7	0.4	18.31	0.087	1.2	0.104	1.5	0.055	0.9	1	0.37	1	0.73	41449	3042	2027	146	0.2	0.38	0.23	0.39	0.95	0.63	0.96	0.56	2922	2508	27	387	304	0.015
Mpro-x0425	5RGJ	0.9126	55	1.34	1.39	C 1 2 1	112.4	52.6	44.5	103	155978	5598	49862	2734	3.1	2	87.7	48.3	10.6	0.9	14.52	0.07	0.9	0.084	1.2	0.044	0.8	1	0.37	1	0.73	49859	2734	2430	135	0.18	0.36	0.21	0.36	0.97	0.49	0.96	0.5	2830	2440	42	348	304	0.014
Mpro-x0426	5RGK	0.9126	55	1.43	1.48	C 1 2 1	112.5	52.8	44.7	103	142469	9172	45975	3972	3.1	2.2	96.8	84.8	9.3	0.6	16.55	0.076	1.1	0.091	1.5	0.048	0.9	1	0.34	1	0.72	45764	3972	2220	188	0.17	0.35	0.21	0.34	0.97	0.56	0.96	0.58	3031	2620	48	363	304	0.014
Mpro-x0434	5R83	0.9126	55	1.58	1.64	C 1 2 1	112.3	52.6	44.5	103	117761	9455	34698	3392	3.4	2.7	99.4	97.3	9.6	0.8	19.3	0.101	1.3	0.119	1.6	0.062	0.9	1	0.33	1	0.71	34603	3391	1714	173	0.19	0.36	0.23	0.38	0.96	0.66	0.97	0.54	2726	2370	28	328	304	0.013
Mpro-x0464	5REE	0.9126	48	1.77	1.83	C 1 2 1	113.1	52.9	44.3	102.7	93460	8721	24946	2102	3.7	3.6	98.1	85.6	4.5	0.6	24.54	0.169	2.1	0.196	2.4	0.099	1.3	0.99	0.34	1	0.71	24526	2102	1228	90	0.2	0.39	0.25	0.4	0.96	0.64	0.95	0.53	2730	2370	27	333	304	0.013
Mpro-x0478	5REF	0.9126	55	1.61	1.67	C 1 2 1	112.5	52.7	44.5	103	110201	8991	32654	2792	3.4	2.8	97	84.8	6.1	0.4	21.38	0.124	1.7	0.147	2	0.078	1.2	0.99	0.28	1	0.66	31971	2791	1584	148	0.21	0.4	0.25	0.4	0.96	0.57	0.95	0.47	2728	2370	27	331	304	0.013
Mpro-x0499	5REG	0.9126	47	1.67	1.73	C 1 2 1	111.3	52.4	44.3	102.9	90361	7575	28232	2131	3.2	2.8	94.1	74.3	5.7	0.5	20.68	0.123	1.2	0.148	1.4	0.08	0.8	0.99	0.39	1	0.75	27290	2131	1351	100	0.2	0.34	0.24	0.37	0.95	0.69	0.96	0.76	2915	2504	29	382	304	0.013
Mpro-x0540	5REH	0.9126	48	1.8	1.87	C 1 2 1	114	52.9	44.1	103	89768	8950	23436	2182	3.8	3.9	98	92.7	5.4	0.7	23.22	0.178	1.8	0.207	2.1	0.104	1.1	0.99	0.35	1	0.72	23293	2182	1169	93	0.2	0.36	0.27	0.35	0.96	0.62	0.96	0.65	2730	2370	34	326	304	0.014
Mpro-x0669	5REI	0.9126	48	1.82	1.89	C 1 2 1	113.6	53.2	44.4	103	88195	8809	23267	2230	3.8	3.9	99.5	97.4	5.4	0.8	24.3	0.165	1.7	0.192	1.9	0.097	1	0.99	0.33	1	0.71	23197	2230	1163	100	0.19	0.36	0.24	0.34	0.96	0.59	0.95	0.73	2736	2370	26	340	304	0.013
Mpro-x0678	5R84	0.9126	48	1.83	1.9	C 1 2 1	113.1	53.2	44.3	101.7	84346	8656	22752	2152	3.7	3.8	99.1	95.5	5.6	0.7	26.85	0.138	1.8	0.162	2.1	0.083	1.1	1	0.43	1	0.77	22638	2150	1144	97	0.24	0.44	0.28	0.48	0.94	0.59	0.93	0.6	2725	2373	28	324	304	0.023
Mpro-x0689	5REJ	0.9126	48	1.72	1.78	C 1 2 1	112.6	52.9	44.5	102.9	95110	8286	27070	2581	3.5	3.1	99	95.4	5.6	0.6	19.76	0.183	1.5	0.215	1.7	0.112	1	0.99	0.38	1	0.74	26944	2579	1329	109	0.2	0.39	0.25	0.41	0.96	0.59	0.96	0.48	2739	2370	33	336	304	0.013
Mpro-x0691	5REK	0.9126	55	1.74	1.8	C 1 2 1	112.5	52.7	44.5	102.9	93866	8336	26138	2502	3.6	3.2	99.2	95.8	5.8	0.7	21.37	0.179	1.4	0.209	1.7	0.106	0.9	0.99	0.21	1	0.59	25992	2502	1291	115	0.19	0.36	0.24	0.35	0.96	0.73	0.94	0.77	2730	2370	31	329	304	0.013
Mpro-x0692	5REL	0.9126	48	1.62	1.68	C 1 2 1	112.9	53.1	44.4	103	112336	9229	32596	3202	3.4	2.8	99.5	98.2	7.3	0.6	21.72	0.11	1.2	0.13	1.5	0.068	0.8	1	0.33	1	0.7	32541	3202	1618	161	0.19	0.37	0.23	0.33	0.96	0.62	0.96	0.53	2727	2370	29	328	304	0.013
Mpro-x0705	5RGL	0.9126	55	1.76	1.82	C 1 2 1	112.9	52.9	44.5	103	92107	8289	25408	2482	3.6	3.3	99.6	98.1	6.1	1	18.03	0.214	1.4	0.251	1.7	0.128	0.9	0.98	0.3	1	0.68	25367	2482	1262	104	0.18	0.34	0.23	0.36	0.96	0.56	0.95	0.43	2925	2506	56	363	304	0.013
Mpro-x0708	5RGM	0.9126	43	2.04	2.11	C 1 2 1	112.9	53.1	44.4	102.8	60692	5878	16437	1611	3.7	3.6	99.8	99.7	6.1	0.8	35.26	0.162	1.6	0.19	1.8	0.097	1	0.99	0.28	1	0.66	16435	1611	829	85	0.17	0.34	0.22	0.37	0.97	0.57	0.94	0.48	2889	2485	44	360	304	0.014
Mpro-x0731	5RGN	0.9126	43	1.86	1.93	C 1 2 1	112.8	52.8	44.5	103.1	77512	7983	21522	2133	3.6	3.7	99.7	99.8	6.4	1.1	26.77	0.236	1.9	0.275	2.2	0.138	1.1	0.99	0.36	1	0.72	21504	2133	1069	105	0.18	0.36	0.23	0.4	0.96	0.66	0.95	0.52	2902	2491	58	353	304	0.013
Mpro-x0734	5REM	0.9126	55	1.96	2.03	C 1 2 1	113.5	53.3	44.4	102.7	67404	6751	18686	1780	3.6	3.6	99.3	95.5	7	0.9	30.07	0.166	1.5	0.196	1.8	0.102	0.9	0.99	0.33	1	0.7	18577	1780	963	95	0.19	0.34	0.25	0.32	0.96	0.6	0.95	0.48	2733	2370	30	333	304	0.014
Mpro-x0736	5RGO	0.9126	55	1.74	1.8	C 1 2 1	112.7	52.8	44.6	103	93959	8104	26309	2559	3.6	3.1	99.6	98.6	7.5	0.9	19.67	0.155	1.2	0.183	1.5	0.095	0.8	0.99	0.34	1	0.71	26266	2559	1302	119	0.17	0.35	0.22	0.38	0.96	0.62	0.96	0.57	2936	2530	44	362	304	0.014
Mpro-x0749	5REN	0.9126	48	2.15	2.23	C 1 2 1	113.5	52.9	44.6	103.2	48453	4475	14125	1384	3.4	3.2	99.4	98	5.2	1.1	28.85	0.356	2.3	0.417	2.7	0.215	1.4	0.96	0.16	0.99	0.52	14073	1383	725	74	0.19	0.31	0.28	0.35	0.96	0.76	0.94	0.64	2736	2370	30	336	304	0.014
Mpro-x0752	5REO	0.9126	55	1.88	1.95	C 1 2 1	112.4	52.6	44.4	103	75439	7752	20661	2060	3.7	3.8	99.8	99.9	8.8	1.9	22.34	0.239	1.8	0.277	2.1	0.138	1	0.99	0.43	1	0.77	20642	2060	1051	90	0.18	0.28	0.23	0.29	0.96	0.83	0.96	0.71	2729	2370	26	333	304	0.013
Mpro-x0755	5REP	0.9126	47	1.81	1.88	C 1 2 1	112.1	52.6	44.4	102.9	82979	8305	23050	2252	3.6	3.6	99.6	98.6	7.5	1.1	21.83	0.16	1.3	0.188	1.5	0.098	0.8	0.99	0.38	1	0.74	22997	2251	1161	105	0.19	0.34	0.23	0.3	0.96	0.68	0.96	0.59	2735	2370	36	329	304	0.013
Mpro-x0759	5RER	0.9126	55	1.88	1.95	C 1 2 1	112.6	52.7	44.1	102.7	73833	7566	20628	2023	3.6	3.7	99.7	98.9	5.2	0.7	23.69	0.212	1.5	0.25	1.8	0.131	0.9	0.99	0.34	1	0.71	20592	2023	1049	89	0.2	0.36	0.26	0.39	0.96	0.67	0.94	0.51	2735	2370	28	337	304	0.014
Mpro-x0769	5RES	0.9126	55	1.65	1.71	C 1 2 1	112.3	52.7	44.5	102.9	106187	8884	30037	2933	3.5	3	98	96.1	7.7	0.7	19.83	0.119	1.2	0.141	1.5	0.073	0.8	1	0.32	1	0.7	30007	2933	1480	143	0.19	0.38	0.24	0.39	0.96	0.61	0.96	0.66	2737	2370	31	336	304	0.013
Mpro-x0770	5RET	0.9126	55	1.68	1.74	C 1 2 1	112.9	53	44.5	103	103003	8753	29236	2766	3.5	3	99.3	95.2	7.4	0.7	22.04	0.127	1.3	0.15	1.5	0.078	0.9	1	0.36	1	0.73	29091	2766	1441	132	0.19	0.37	0.23	0.36	0.96	0.61	0.96	0.63	2740	2370	33	337	304	0.013
Mpro-x0771	5RGP	0.9126	48	2.07	2.14	C 1 2 1	112.8	53	44.3	103	50898	4576	15617	1528	3.3	3	99.4	96.7	6.6	1.5	29.16	0.128	0.7	0.154	0.8	0.084	0.4	0.99	0.59	1	0.86	15617	1528	790	79	0.16	0.29	0.2	0.32	0.96	0.71	0.94	0.66	2855	2440	60	355	304	0.014
Mpro-x0774	5REU	0.9126	48	1.69	1.75	C 1 2 1	112.2	52.8	44.5	102.9	101703	8632	28519	2804	3.6	3.1	99.7	99.2	6	0.9	19.12	0.164	1.3	0.192	1.6	0.099	0.9	0.99	0.33	1	0.7	28487	2804	1410	135	0.2	0.36	0.24	0.38	0.96	0.63	0.96	0.58	2738	2370	36	332	304	0.013
Mpro-x0786	5REV	0.9126	48	1.6	1.66	C 1 2 1	112.2	52.8	44.5	103	116145	9323	32887	3186	3.5	2.9	97.9	96.4	10	1	19.26	0.115	1.3	0.135	1.6	0.069	0.9	1	0.3	1	0.68	32859	3185	1626	152	0.19	0.33	0.23	0.36	0.96	0.68	0.96	0.63	2735	2370	30	335	304	0.013
Mpro-x0820	5REW	0.9126	47	1.55	1.61	C 1 2 1	112.2	52.6	44.6	102.9	122636	8831	36631	3474	3.3	2.5	99.2	95.2	8	0.7	17.86	0.117	1.2	0.139	1.4	0.073	0.8	1	0.4	1	0.76	36524	3472	1797	154	0.2	0.36	0.23	0.37	0.96	0.63	0.97	0.57	2722	2370	28	324	304	0.013
Mpro-x0830	5REX	0.9126	55	2.07	2.14	C 1 2 1	112.6	53	44.9	102.7	56917	5305	15886	1524	3.6	3.4	99.3	95.7	7.6	0.8	37.32	0.139	1.4	0.164	1.7	0.086	0.9	0.99	0.34	1	0.71	15814	1523	808	69	0.19	0.36	0.26	0.37	0.96	0.57	0.94	0.69	2735	2370	36	329	304	0.013
Mpro-x0831	5REY	0.9126	55	1.96	2.03	C 1 2 1	113.3	53.3	44.5	103.1	65051	6441	18612	1818	3.5	3.5	99.3	98.4	5	0.7	28.48	0.212	1.5	0.249	1.8	0.129	0.9	0.98	0.35	1	0.72	18571	1818	964	93	0.22	0.35	0.27	0.32	0.95	0.62	0.94	0.58	2735	2370	30	335	304	0.013
Mpro-x0874	5REZ	0.9126	55	1.79	1.85	C 1 2 1	113.2	53.3	44.4	102.9	87980	8318	24261	2305	3.6	3.5	98.8	95	6.8	0.7	24.8	0.152	1.6	0.179	1.9	0.093	1	0.99	0.34	1	0.71	24163	2302	1206	95	0.21	0.38	0.27	0.44	0.96	0.58	0.95	0.49	2727	2370	25	332	304	0.013
Mpro-x0887	5RF0	0.9126	48	1.65	1.71	C 1 2 1	112.8	52.7	44.6	103.1	108410	8975	30767	2999	3.5	3	99.6	98.4	7.3	0.7	18.98	0.132	1.2	0.155	1.5	0.081	0.8	1	0.35	1	0.72	30711	2999	1515	142	0.19	0.35	0.24	0.34	0.97	0.61	0.96	0.56	2732	2370	25	337	304	0.013
Mpro-x0946	5RF1	0.9126	55	1.73	1.79	C 1 2 1	112.5	52.7	44.4	102.7	93304	8020	26474	2549	3.5	3.1	99.2	97	7.5	0.6	22.78	0.132	1.6	0.155	1.9	0.081	1	1	0.34	1	0.71	26397	2546	1313	120	0.2	0.41	0.24	0.38	0.96	0.59	0.96	0.59	2731	2370	27	334	304	0.013
Mpro-x0967	5RG1	0.9126	55	1.65	1.71	C 1 2 1	112.6	52.6	44.9	103.1	107482	8882	30794	2985	3.5	2.9	99.5	97.7	6.4	0.7	18.72	0.146	1.3	0.171	1.6	0.088	0.9	0.99	0.38	1	0.74	30721	2984	1519	139	0.19	0.34	0.22	0.34	0.96	0.71	0.96	0.59	2734	2370	32	332	304	0.013
Mpro-x0978	5RG2	0.9126	47	1.63	1.69	C 1 2 1	112.6	52.6	44.6	102.9	110950	9136	31776	3141	3.5	2.9	99.7	99.3	7.7	0.8	17.72	0.128	1.3	0.15	1.6	0.078	0.9	1	0.34	1	0.71	31751	3140	1570	149	0.19	0.35	0.23	0.35	0.96	0.6	0.96	0.61	2737	2370	30	337	304	0.013
Mpro-x0981	5RG3	0.9126	55	1.58	1.64	C 1 2 1	112.9	52.8	44.5	103	117641	9441	34929	3442	3.4	2.7	99.4	98.1	9.1	0.6	19.75	0.091	1.2	0.108	1.5	0.057	0.8	1	0.34	1	0.72	34887	3441	1723	167	0.19	0.35	0.23	0.35	0.96	0.61	0.96	0.59	2742	2370	35	337	304	0.014
Mpro-x0991	5RF2	0.9126	48	1.53	1.59	C 1 2 1	112.7	52.7	44.7	103	123724	8333	38260	3390	3.2	2.3	98.2	88.6	7.8	0.5	18.66	0.095	1.2	0.113	1.5	0.061	0.9	1	0.37	1	0.73	37962	3390	1847	141	0.19	0.38	0.23	0.38	0.97	0.64	0.96	0.79	2722	2370	17	335	304	0.013
Mpro-x0995	5RF3	0.9126	47	1.5	1.55	C 1 2 1	112.5	52.7	44.5	103.1	129893	8898	40207	3687	3.2	2.3	98.2	91	8.5	0.5	17.65	0.098	1.2	0.117	1.6	0.062	0.9	1	0.4	1	0.75	40005	3684	1941	160	0.2	0.39	0.24	0.4	0.96	0.59	0.96	0.64	2724	2370	19	335	304	0.013
Mpro-x1002	5RF4	0.9126	48	1.61	1.67	C 1 2 1	112.8	52.9	44.5	103	110795	8965	32968	3058	3.4	2.7	98.5	93	8.5	0.6	20.26	0.108	1.3	0.128	1.6	0.068	0.9	1	0.32	1	0.7	32714	3058	1632	154	0.19	0.38	0.23	0.39	0.97	0.65	0.96	0.65	2795	2440	19	336	304	0.013
Mpro-x1012	5RF5	0.9126	55	1.74	1.8	C 1 2 1	112.2	52.7	44.6	102.9	93766	8226	26173	2586	3.6	3.2	99.7	99.2	7.1	0.8	21.08	0.146	1.3	0.172	1.6	0.089	0.8	0.99	0.34	1	0.71	26154	2586	1302	122	0.19	0.36	0.24	0.38	0.96	0.57	0.96	0.57	2725	2370	19	336	304	0.013
Mpro-x1077	5RF6	0.9126	48	1.45	1.5	C 1 2 1	112.7	52.8	44.6	103	137966	9020	44429	3166	3.1	2.1	95.1	70.4	7.3	0.5	18.3	0.094	1.2	0.111	1.5	0.059	0.9	0.99	0.36	1	0.73	43056	3166	2102	145	0.19	0.38	0.23	0.39	0.96	0.61	0.96	0.52	2731	2370	31	330	304	0.126
Mpro-x1086	5RGQ	0.9126	48	2.15	2.23	C 1 2 1	112.8	53	44.5	102.7	52511	5080	14058	1406	3.7	3.6	99.7	99.7	8.4	0.9	43.45	0.11	1.4	0.128	1.7	0.065	0.9	1	0.33	1	0.7	14058	1405	693	75	0.18	0.37	0.23	0.37	0.93	0.45	0.89	0.18	2790	2416	21	353	307	0.013
Mpro-x1093	5RF7	0.9126	48	1.54	1.6	C 1 2 1	113.1	52.8	44.5	103	123604	8774	37658	3580	3.3	2.4	98.9	94.4	7.9	0.7	18.64	0.09	1	0.106	1.2	0.056	0.7	1	0.36	1	0.73	37535	3580	1836	162	0.19	0.34	0.22	0.33	0.96	0.59	0.97	0.55	2787	2416	31	340	304	0.013
Mpro-x1101	5RGR	0.9126	47	1.41	1.46	C 1 2 1	111.7	52.6	44.7	102.9	143179	8901	47615	4729	3	1.9	98.8	97.4	13.5	0.9	16.38	0.057	0.6	0.068	0.8	0.036	0.5	1	0.64	1	0.88	48156	4729	2374	242	0.17	0.38	0.2	0.39	0.96	0.65	0.96	0.67	2846	2416	76	354	304	0.014
Mpro-x1119	5RF8	0.9126	55	1.44	1.49	C 1 2 1	113.4	53.1	44.7	103.1	142085	9117	45992	4207	3.1	2.1	97.9	90.8	9.5	0.9	16.74	0.078	0.9	0.093	1.2	0.049	0.8	1	0.34	1	0.71	45867	4207	2231	196	0.19	0.35	0.22	0.39	0.97	0.65	0.96	0.33	2735	2370	29	336	304	0.014
Mpro-x1132	5RF9	0.9126	55	1.43	1.48	C 1 2 1	112	52.5	44.6	102.9	140344	9056	44376	3736	3.2	2.3	94.6	80.6	9.1	0.4	16.53	0.077	1.2	0.092	1.6	0.049	1	1	0.33	1	0.71	44138	3736	2146	182	0.2	0.39	0.23	0.41	0.96	0.62	0.96	0.62	2735	2370	27	338	304	0.013
Mpro-x1163	5RGS	0.9126	48	1.72	1.78	C 1 2 1	112.9	52.8	44.4	103	94691	8183	27016	2536	3.5	3.1	98.9	94.1	7.4	0.6	21.63	0.132	1.6	0.155	2	0.08	1.1	1	0.32	1	0.7	26872	2535	1331	112	0.18	0.39	0.23	0.37	0.96	0.5	0.95	0.52	2887	2467	42	378	304	0.014
Mpro-x1187	5RFA	0.9126	55	1.52	1.57	C 1 2 1	112.6	52.8	44.4	103.1	123969	8220	38754	3271	3.2	2.2	97.5	84.1	9.6	0.5	19.59	0.079	1	0.094	1.3	0.05	0.8	1	0.38	1	0.74	38233	3271	1856	130	0.19	0.36	0.22	0.34	0.96	0.65	0.96	0.6	2763	2398	23	342	301	0.017
Mpro-x1226	5RFB	0.9126	55	1.48	1.53	C 1 2 1	112.5	52.6	44.6	103	130752	8720	41580	3153	3.1	2.2	95.5	74.5	9	0.5	18.92	0.079	1.1	0.094	1.4	0.05	0.8	1	0.35	1	0.72	40533	3153	2000	158	0.19	0.38	0.23	0.38	0.97	0.61	0.96	0.59	2724	2370	22	332	304	0.013
Mpro-x1235	5RFC	0.9126	55	1.4	1.45	C 1 2 1	112.6	53	44.6	103	149122	8779	46784	3702	3.2	2.3	92.5	74	10.7	0.7	16.94	0.07	1	0.083	1.3	0.044	0.8	1	0.33	1	0.71	46626	3701	2260	178	0.19	0.37	0.22	0.4	0.97	0.59	0.96	0.48	2788	2416	29	343	304	0.014
Mpro-x1237	5RFD	0.9126	55	1.41	1.46	C 1 2 1	112	52.6	44.7	103	146878	9244	45927	3911	3.2	2.3	93.8	80.3	9.3	0.6	16.81	0.079	1	0.094	1.4	0.05	0.9	1	0.35	1	0.72	45829	3910	2209	193	0.19	0.38	0.22	0.39	0.96	0.64	0.96	0.56	2728	2370	26	332	304	0.013
Mpro-x1249	5RFE	0.9126	48	1.46	1.51	C 1 2 1	112.6	52.9	44.5	103	138010	9181	41786	3598	3.3	2.5	93.8	81.5	12.9	0.6	18.45	0.061	1	0.072	1.3	0.038	0.8	1	0.37	1	0.74	41627	3596	1992	146	0.19	0.34	0.23	0.34	0.96	0.62	0.96	0.69	2786	2416	30	340	304	0.013
Mpro-x1308	5RFF	0.9126	43	1.78	1.84	C 1 2 1	112.9	52.9	44.5	103.1	89856	8436	24628	2413	3.6	3.5	99.8	99.1	6.1	0.7	19.83	0.186	1.4	0.218	1.7	0.113	0.9	0.99	0.35	1	0.72	24595	2413	1225	104	0.21	0.36	0.26	0.4	0.95	0.6	0.94	0.41	2719	2370	31	318	304	0.013
Mpro-x1311	5RFG	0.9126	48	2.32	2.4	C 1 2 1	113.3	53.3	44.4	103.2	41804	4255	11277	1090	3.7	3.8	99.4	97.7	2.9	0.6	28.2	0.369	1.5	0.431	1.8	0.219	0.9	0.94	0.35	0.99	0.72	11227	1091	575	48	0.22	0.3	0.3	0.41	0.92	0.64	0.91	0.66	2834	2440	29	365	304	0.013
Mpro-x1334	5RFH	0.9126	55	1.58	1.64	C 1 2 1	112.3	52.9	44.5	103.1	109737	8625	34400	2986	3.2	2.5	96.6	85.5	6.4	0.4	20.58	0.108	1.4	0.128	1.7	0.069	1	1	0.27	1	0.65	33808	2986	1672	148	0.21	0.4	0.25	0.41	0.96	0.62	0.95	0.54	2728	2370	28	330	304	0.013
Mpro-x1336	5RFI	0.9126	55	1.69	1.75	C 1 2 1	112.2	52.9	44.4	103	93314	7971	28103	2441	3.3	2.9	96.7	85.7	6.4	0.5	22.56	0.118	1.3	0.141	1.6	0.075	0.9	1	0.39	1	0.75	27609	2441	1355	110	0.2	0.36	0.25	0.39	0.96	0.67	0.96	0.62	2789	2416	32	341	304	0.013
Mpro-x1348	5RFJ	0.9126	48	1.8	1.86	C 1 2 1	112.2	52.7	44.5	103	85993	8505	23587	2354	3.6	3.6	99.8	99.8	5.6	0.7	20.53	0.195	1.5	0.229	1.8	0.119	0.9	0.99	0.31	1	0.69	23567	2354	1176	96	0.2	0.37	0.25	0.37	0.97	0.59	0.96	0.63	2787	2416	27	344	304	0.013
Mpro-x1351	5RFK	0.9126	55	1.75	1.81	C 1 2 1	112.9	52.9	44.9	103.1	91941	8008	26094	2463	3.5	3.1	99.1	95	5	0.5	20.89	0.184	1.5	0.217	1.8	0.113	1	0.99	0.36	1	0.72	25949	2463	1294	118	0.2	0.36	0.24	0.38	0.96	0.66	0.96	0.6	2737	2370	30	337	304	0.013
Mpro-x1358	5RFL	0.9126	47	1.64	1.7	C 1 2 1	112	52.6	44.7	103	105275	8603	30961	2978	3.4	2.8	99	96.8	6.2	0.5	19.73	0.136	1.2	0.16	1.5	0.084	0.9	0.99	0.34	1	0.72	30819	2976	1520	134	0.2	0.36	0.24	0.38	0.96	0.63	0.96	0.51	2729	2370	31	328	304	0.013
Mpro-x1374	5RFM	0.9126	55	2.06	2.13	C 1 2 1	113.5	53.3	44.5	103.2	58934	5639	16139	1547	3.7	3.5	99.3	95.9	6.2	1.4	24.81	0.219	1.2	0.259	1.4	0.136	0.8	0.97	0.31	0.99	0.69	16043	1548	821	71	0.19	0.29	0.27	0.28	0.96	0.68	0.94	0.56	2731	2370	30	331	304	0.014
Mpro-x1375	5RFN	0.9126	48	1.8	1.86	C 1 2 1	112.3	52.9	44.5	103	86174	8452	23658	2341	3.6	3.6	99.7	99.5	6	0.7	22.02	0.173	1.5	0.203	1.8	0.104	0.9	0.99	0.34	1	0.72	23620	2341	1181	93	0.2	0.37	0.25	0.33	0.96	0.59	0.96	0.66	2736	2370	30	336	304	0.013
Mpro-x1380	5RFO	0.9126	55	1.83	1.9	C 1 2 1	112	52.5	44.6	103.1	81679	8375	22402	1665	3.6	3.8	96.1	74.9	3.1	0.3	22.41	0.241	1.8	0.282	2.1	0.145	1	0.98	0.31	1	0.69	21536	1665	1090	76	0.22	0.34	0.28	0.38	0.95	0.58	0.94	0.69	2729	2370	29	330	304	0.014
Mpro-x1382	5RFP	0.9126	48	2.03	2.1	C 1 2 1	114.1	53.7	44.2	100.9	64360	6272	17070	1310	3.8	3.7	97	77.8	2.8	0.6	23.41	0.287	1.5	0.336	1.7	0.172	0.9	0.97	0.32	0.99	0.69	16595	1310	848	78	0.22	0.35	0.3	0.4	0.95	0.57	0.89	0.41	2731	2370	29	332	304	0.013
Mpro-x1384	5RFQ	0.9126	55	1.76	1.82	C 1 2 1	112	52.7	44.7	103	90636	8130	25277	2356	3.6	3.3	99	93.4	4.5	0.6	20.71	0.199	1.5	0.233	1.7	0.118	0.9	0.99	0.25	1	0.64	25082	2356	1256	102	0.19	0.34	0.24	0.37	0.96	0.72	0.95	0.69	2739	2370	32	337	304	0.013
Mpro-x1385	5RFR	0.9126	48	1.71	1.77	C 1 2 1	113.2	53.2	44.5	103.2	97170	8365	27796	2727	3.5	3.1	99.1	98.1	6.9	0.7	21.67	0.132	1.5	0.155	1.8	0.08	1	0.99	0.32	1	0.7	27753	2727	1381	127	0.2	0.37	0.24	0.42	0.96	0.65	0.96	0.57	2731	2370	28	333	304	0.013
Mpro-x1386	5RFS	0.9126	48	1.7	1.76	C 1 2 1	112.9	53	44.5	103.2	97929	8431	28119	2637	3.5	3	98.6	93.4	6.6	0.7	20.03	0.144	1.3	0.169	1.6	0.088	0.9	0.99	0.34	1	0.71	27911	2637	1386	129	0.2	0.38	0.24	0.37	0.96	0.66	0.95	0.67	2785	2416	31	338	304	0.014
Mpro-x1392	5RFT	0.9126	48	1.58	1.64	C 1 2 1	112.8	53	44.5	103.1	111481	8805	34622	2423	3.2	2.6	93.8	69.1	5	0.3	20.71	0.124	1.3	0.148	1.7	0.079	1	0.97	0.32	0.99	0.7	32948	2423	1628	126	0.21	0.39	0.24	0.38	0.96	0.66	0.96	0.63	2730	2370	31	329	304	0.013
Mpro-x1402	5RFU	0.9126	55	1.53	1.59	C 1 2 1	112.5	52.7	44.5	103	125419	8592	38110	3462	3.3	2.4	98.7	90.9	8.7	0.7	17	0.095	0.9	0.113	1.2	0.06	0.7	1	0.38	1	0.74	37944	3462	1854	152	0.19	0.34	0.22	0.31	0.97	0.62	0.96	0.65	2743	2370	34	339	304	0.013
Mpro-x1412	5RFV	0.9126	47	1.48	1.53	C 1 2 1	112.3	52.7	44.5	103	128224	8452	41376	3301	3.1	2.2	96	78.8	7.6	0.4	17.76	0.088	1.1	0.106	1.4	0.057	0.9	1	0.35	1	0.72	40608	3301	1978	161	0.2	0.39	0.23	0.4	0.97	0.65	0.96	0.64	2733	2370	28	335	304	0.013
Mpro-x1418	5RFW	0.9126	55	1.43	1.48	C 1 2 1	112.8	53.1	44.5	103.2	141001	9122	46416	4205	3	2	97.4	89.3	12.3	0.5	17.4	0.059	1	0.07	1.3	0.038	0.8	1	0.43	1	0.77	46151	4205	2235	194	0.21	0.36	0.24	0.36	0.96	0.6	0.95	0.48	2738	2370	31	337	304	0.013
Mpro-x1425	5RFX	0.9126	47	1.55	1.61	C 1 2 1	111.8	52.6	44.7	102.9	119293	8491	36499	3528	3.3	2.4	99.1	96.4	8	0.7	17.41	0.105	1.2	0.125	1.5	0.066	0.9	0.99	0.38	1	0.74	36457	3526	1793	157	0.2	0.34	0.23	0.32	0.96	0.6	0.96	0.53	2786	2416	29	341	304	0.013
Mpro-x1458	5RFY	0.9126	47	1.9	1.97	C 1 2 1	112	52.5	44.7	103.1	72246	7330	19925	1644	3.6	3.8	97.3	82.8	3.2	0.4	23.32	0.243	1.5	0.286	1.7	0.148	0.9	0.97	0.39	0.99	0.75	19544	1644	1005	83	0.22	0.44	0.27	0.42	0.96	0.49	0.94	0.56	2739	2370	28	341	304	0.013
Mpro-x1478	5RFZ	0.9126	54	1.68	1.74	C 1 2 1	111.6	52.5	44.5	102.8	100517	8486	28697	2802	3.5	3	99.5	98.6	6.4	0.7	19.04	0.146	1.3	0.172	1.5	0.09	0.8	0.99	0.33	1	0.7	28658	2801	1417	134	0.2	0.36	0.24	0.36	0.96	0.58	0.96	0.51	2842	2473	31	338	304	0.013
Mpro-x1493	5RG0	0.9126	48	1.72	1.78	C 1 2 1	112.6	52.9	44.4	103.1	93623	8125	27020	2322	3.5	3	97.7	85.6	6.3	0.4	23.51	0.131	1.5	0.155	1.8	0.081	1	0.99	0.35	1	0.72	26566	2322	1316	107	0.2	0.39	0.25	0.4	0.97	0.62	0.95	0.63	2795	2416	28	351	304	0.013
Mpro-x2052	5RHE	0.9126	48	1.55	1.61	C 1 2 1	112.9	52.9	44.5	103.1	129209	9785	36221	3402	3.6	2.8	98.2	92.8	8.1	0.7	22.23	0.076	1.1	0.089	1.4	0.046	0.8	1	0.37	1	0.73	36158	3402	1785	156	0.18	0.35	0.22	0.34	0.97	0.63	0.97	0.64	2737	2371	40	326	304	0.011
Mpro-x2097	5RHB	0.9126	55	1.43	1.48	C 1 2 1	113.1	52.8	44.6	103	174752	1748	45976	3555	3.8	3.9	94.8	75.8	5.6	0.5	16.66	0.129	1.5	0.151	1.7	0.077	0.9	0.99	0.33	1	0.7	44959	3555	2183	167	0.18	0.34	0.21	0.35	0.97	0.66	0.96	0.6	2744	2374	28	342	304	0.012
Mpro-x2119	5RHC	0.9126	55	1.58	1.64	C 1 2 1	112.9	52.9	44.5	103.1	120926	9618	34082	3315	3.5	2.9	96.8	94.4	9.3	1	19.41	0.098	1.1	0.116	1.3	0.061	0.8	0.99	0.33	1	0.7	34065	3315	1672	162	0.18	0.32	0.22	0.34	0.96	0.64	0.96	0.52	2732	2374	31	327	304	0.012
Mpro-x2193	5RHD	0.9126	48	1.57	1.63	C 1 2 1	112.7	52.9	44.6	103.1	120832	9415	35602	3256	3.4	2.7	98.8	91.7	9.1	0.6	20.42	0.087	1.1	0.103	1.4	0.054	0.8	1	0.34	1	0.71	35365	3256	1748	157	0.17	0.35	0.21	0.37	0.97	0.65	0.97	0.67	2739	2369	44	326	304	0.011
Mpro-x2754	5RHF	0.9126	55	1.76	1.82	C 1 2 1	112.1	52.8	44.4	103.1	87530	7706	25077	2247	3.5	3.1	98.3	89.8	5	0.4	23.88	0.141	1.6	0.166	1.9	0.087	1	0.99	0.31	1	0.69	24833	2247	1239	97	0.17	0.37	0.23	0.41	0.96	0.58	0.96	0.38	2689	2360	35	294	304	0.012
[truncated: 14 more columns]

## Sheet: Footnote
Ligand CC (column BK, in vertical view) was calculated against the final 2mFo-DFc map from refinement with the ligand included in the model
Refinement software (column BL in vertical view): where Refmac was used, models were refined as composite models comprising both the ligand-bound and confounding ground states, as described previously [Pearce et al, ActaD, 2017]. In models refined with Buster, the bound state alone was placed, and included NCS restraints and TLS parameters.
